# Supplementary material for: Machine Learning and Pathway Analysis-Based Discovery of Metabolomic Markers Relating to Chronic Pain Phenotypes
Source: Int J Mol Sci. 2022 May 3;23(9):5085. doi: 10.3390/ijms23095085 (PMC9099732; doi:10.3390/ijms23095085)
Supplement: Supplementary file 1 [file ijms-23-05085-s001.zip]

Archive with 1 entries (1 files):
- ijms-1668653-supplementary.pdf
